# Supplementary material for: Polyvinylidene Fluoride Aerogels with Tailorable Crystalline Phase Composition
Source: Gels. 2022 Nov 9;8(11):727. doi: 10.3390/gels8110727 (PMC9689208; doi:10.3390/gels8110727)
Supplement: Supplementary file 1 [file gels-08-00727-s001.zip]

Archive with 1 entries (1 files):
- gels-2012097-supplementary.pdf
